# Supplementary material for: Health economic evidence in clinical guidelines in South Africa: a mixed-methods study
Source: BMC Health Serv Res. 2021 Jul 26;21:738. doi: 10.1186/s12913-021-06747-z (PMC8310693; doi:10.1186/s12913-021-06747-z)
Supplement: Supplementary file 1 — Additional file 1. HEE in CPGs consolidated survey results presented by survey question - Dec2020. (XLS 173 kb) [file 12913_2021_6747_MOESM1_ESM.xls]

## Sheet: Title Page
HEALTH ECONOMIC EVIDENCE IN CLINICAL PRACTICE GUIDELINES IN SOUTH AFRICA
Consolidated survey results presented by survey question
December 2020

## Sheet: Question 1
HEALTH ECONOMIC EVIDENCE IN CLINICAL PRACTICE GUIDELINES
Question 1 [Qualifying question]
PLEASE ANSWER THE FOLLOWING QUESTION TO MAKE SURE YOUR AREA OF WORK AND/OR EXPERIENCE TO DATE IS RELEVANT TO OUR STUDY: Which of the following options best describe your past and/or current involvement in clinical guideline development in South Africa? Please select all options that apply.
Answer Choices	Responses
Produced evidence to inform clinical guideline development (e.g. worked as a systematic reviewer, health economist, technical analyst, epidemiologist, specialist clinical advisor)	0.5167	31
Used evidence to inform clinical guideline development (e.g. policy maker, member or secretariat of a guideline decision-making body or committee)	0.4833	29
Funded or commissioned clinical guideline development (e.g. worked for a donor organisation or the pharmaceutical industry)	0.1333	8
Provided training and/or capacity building to support the production and use of evidence for clinical guideline development (e.g. worked for a research institution or university)	0.3167	19
Conducted clinical guideline implementation/knowledge translation (e.g. produced materials or tools that improve the uptake and use of clinical guidelines in practice by making it more accessible or converting it to a more user-friendly format)	0.3167	19
I have not contributed to clinical guidance development and/or use	0.1	6
I have contributed to clinical guidance development through means not listed above (PLEASE PROVIDE DETAILS IN THE TEXT BOX)	0.1333	8*
	Responses	120
	Respondents	60
* Detailed responses not provided to protect the anonymity of respondents. Some of the responses were relevant to the stated categories and were added to those categories as part of the analysis.

## Sheet: Question 2
HEALTH ECONOMIC EVIDENCE IN CLINICAL PRACTICE GUIDELINES
Question 2 [Informed consent if selected one of the qualifying fields in Question 1]
Please indicate if you consent to voluntarily take part in this study and that your anonymised survey response can be used in future research and relevant study materials, including reports, presentations and publications.
Answer Choices	Responses
Yes	1	50
No	0	0
	Respondents	50

## Sheet: Question 3
HEALTH ECONOMIC EVIDENCE IN CLINICAL PRACTICE GUIDELINES
Question 3 [Informed consent if provided details of CPG experience in Question 1]
Please indicate if you consent to voluntarily take part in this study and that your anonymised survey response can be used in future research and relevant study materials, including reports, presentations and publications.
Answer Choices	Responses
Yes	1	5
No	0	0
	Respondents	5

## Sheet: Question 4
HEALTH ECONOMIC EVIDENCE IN CLINICAL PRACTICE GUIDELINES
Question 4 [Age]
Age
Answer Choices	Responses
18-35	0.1818	10
36-50	0.4364	24
>50	0.3818	21
	Respondents	55

## Sheet: Question 5
HEALTH ECONOMIC EVIDENCE IN CLINICAL PRACTICE GUIDELINES
Question 5 [Gender]
Gender
Answer Choices	Responses
Male	0.4545	25
Female	0.5455	30
Other	0	0
	Respondents	55

## Sheet: Question 6
HEALTH ECONOMIC EVIDENCE IN CLINICAL PRACTICE GUIDELINES
Question 6 [Province where work]
Current province where you work Please select the option where you spend the majority of your time.
Answer Choices	Responses
Eastern Cape	0.0364	2
Western Cape	0.4182	23
Northern Cape	0	0
Free State	0.0182	1
Gauteng	0.3818	21
Mpumalanga	0	0
KwaZulu-Natal	0.0909	5
Limpopo	0.0182	1
North West	0	0
Other (please specify)	0.0364	2*
	Respondents	55
* Both respondents stated 'National' so were added to the 'Gauteng' category

## Sheet: Question 7
HEALTH ECONOMIC EVIDENCE IN CLINICAL PRACTICE GUIDELINES
Question 7 [Area of work]
Principal area of work. Please select the option where you spend the majority of your time
Answer Choices		Responses
Academic/research		0.4545	25
Department of Health (national/provincial/district) - government official		0.1273	7
Public healthcare provision - clinical (please specify discipline in the text box below e.g. doctor, nurse, pharmacist, dietitian, dentist, physiotherapist, occupational therapist, allied health practitioner, other)		0.0727	4
Public healthcare provision - administrative/clerical		0	0
Private healthcare provision - clinical (please specify discipline in the text box below e.g. doctor, nurse, pharmacist, dietitian, dentist, physiotherapist, occupational therapist, allied health practitioner, other)		0.0182	1
Private healthcare provision - administrative/clerical		0.0182	1
Private healthcare funding industry (medical aid, managed care, healthcare administration)		0.0727	4
Professional society or association representing users or developers of clinical guidelines		0.0727	4
Private consultancy		0.0364	2
Other (please provide details in text box)		0.1273	7*
		Respondents	55
* Oter principal areas of work noted by respondents:
1	Outcomes Research and Access in the pharmaceutical industry
2	Industry
3	Tertiary hospital
4	Market Access in medical devise industry
5	Pharmaceutical industry
6	Funding regulator in healthcare
7	National public health institute

## Sheet: Question 8
HEALTH ECONOMIC EVIDENCE IN CLINICAL PRACTICE GUIDELINES
Question 8 [Education]
Highest level of education completed
Answer Choices		Responses
High School, diploma or equivalent		0.0182	1
Bachelor’s degree		0.0364	2
Post Graduate: Diploma or equivalent		0.0727	4
Post Graduate: Master’s degree		0.5455	30
Post Graduate: Doctorate		0.2364	13
Other (please provide details in text box)		0.0909	5*
		Respondents	55
*Oter levels of edducation noted by respondents (highest level only):
1	MBBCh
2	MMed
3	MBChB
4	Specialist medical practitioner
5	PhD at LSHTM (UK) in Health Economics (Public Health and Policy)

## Sheet: Question 9
HEALTH ECONOMIC EVIDENCE IN CLINICAL PRACTICE GUIDELINES
Question 9 [Importance of using HEE in CPGs]
How important is the use of economic evidence in informing the content of clinical guidelines?
Answer Choices	Responses
Very important	0.566	30
Quite important	0.3396	18
Neutral	0.0377	2
Not very important	0.0566	3
Not important at all	0	0
	Respondents	53

[truncated: 28 more sheets: Question 10, Question 11, Question 12, Question 13, Question 14, Question 15, Question 16, Question 17, Question 18, Question 19, Question 20, Question 21, Question 22, Question 23, Question 24, Question 25, Question 26, Question 27, Question 28, Question 29 …]
